# Supplementary material for: Contribution of Multiple Inter-Kingdom Horizontal Gene Transfers to Evolution and Adaptation of Amphibian-Killing Chytrid, Batrachochytrium dendrobatidis
Source: Front Microbiol. 2016 Aug 31;7:1360. doi: 10.3389/fmicb.2016.01360 (PMC5005798; doi:10.3389/fmicb.2016.01360)
Supplement: Table S2 — Exon number for each horizontally transferred gene in the two strains of Bd. [file Table2.XLS]

## Sheet: JAM81
Exon number for each horizontally transferred gene in the two strains of Bd JAM81.
NO.	Name	ID(Exon numbers)
1	phosphate-responsive 1 family protein	XP_006680428.1(2)	XP_006681652.1(11)	XP_006677476.1(1)	XP_006678948.1(2)	XP_006683081.1(2)	XP_006677477.1(4)	XP_006677626.1(2)	XP_006677069.1(2)	XP_006680855.1(2)
2	alcohol dehydrogenase	XP_006680807.1(7)
3	aarF domain-containing protein kinase	XP_006680699.1(4)
4	metallo-beta-lactamase	XP_006683082.1(2)
5	adenylate cyclase	XP_006679093.1(3)	XP_006680913.1(9)
6	carbonic anhydrase	XP_006681028.1(6)	XP_006680236.1(3)
7	chitinase	XP_006683039.1(1)	XP_006682459.1(2)	XP_006682460.1(2)
8	sel1 repeat family protein	XP_006675018.1(3)	XP_006680615.1(1)	XP_006677147.1(2)
9	secreted glycoside hydrolase	XP_006681903.1(2)	XP_006675520.1(8)
10	3-mercaptopyruvate sulfurtransferase	XP_006679920.1(6)	XP_006676903.1(5)
11	arsenate reductase	XP_006679014.1(3)	XP_006679297.1(1)
12	membrane protein	XP_006677831.1(2)	XP_006681515.1(1)	XP_006676198.1(1)	XP_006680116.1(1)	XP_006676197.1(2)	XP_006681516.1(2)	XP_006682633.1(3)	XP_006678187.1(2)	XP_006678789.1(1)	XP_006678801.1(2)	XP_006680141.1(3)	XP_006683134.1(2)
13	alpha/beta hydrolase	XP_006675524.1(1)
14	carboxylate-amine ligase	XP_006676444.1(1)
15	glutathione peroxidase	XP_006677763.1(2)
16	glutathione synthetase	XP_006678594.1(1)
17	aminopeptidase	XP_006676247.1(6)
18	glutamine synthetase	XP_006681612.1(5)
19	succinylglutamate desuccinylase	XP_006682402.1(7)
20	D-alanine--D-alanine ligase	XP_006675824.1(3)
21	glutamyl-tRNA amidotransferase	XP_006675595.1(1)
22	rhodanese-related sulfurtransferase	XP_006675296.1(2)
23	ankyrin repeat-containing protein	XP_006676048.1(1)	XP_006678968.1(1)	XP_006678109.1(1)	XP_006682194.1(1)

## Sheet: JEL423
Exon number for each horizontally transferred gene in the two strains of Bd JEL423.												Table S1 Exon number for each horizontally transferred gene in the two strains of Bd JAM81.				Table S1 Exon number for each horizontally transferred gene in the two strains of Bd JAM81.				Table S1 Exon number for each horizontally transferred gene in the two strains of Bd JAM81.				Table S1 Exon number for each horizontally transferred gene in the two strains of Bd JAM81.				Table S1 Exon number for each horizontally transferred gene in the two strains of Bd JAM81.				Table S1 Exon number for each horizontally transferred gene in the two strains of Bd JAM81.				Table S1 Exon number for each horizontally transferred gene in the two strains of Bd JAM81.				Table S1 Exon number for each horizontally transferred gene in the two strains of Bd JAM81.				Table S1 Exon number for each horizontally transferred gene in the two strains of Bd JAM81.				Table S1 Exon number for each horizontally transferred gene in the two strains of Bd JAM81.
NO.	Name	ID(Exon numbers)
1	phosphate-responsive 1 family protein	BDEG_06878(2)	BDEG_04224(1)	BDEG_04956(2)	BDEG_05646(2)	BDEG_03418(2)	BDEG_04030(2)	BDEG_04225(2)	BDEG_06718(6)	BDEG_06393(2)
2	alcohol dehydrogenase	BDEG_06896(7)
3	aarF domain-containing protein kinase	BDEG_06944(4)
4	metallo-beta-lactamase	BDEG_06388(2)
5	adenylate cyclase	BDEG_06809(8)	BDEG_04996(3)
6	carbonic anhydrase	BDEG_07651(7)	BDEG_05606(3)
7	chitinase	BDEG_08269(2)	BDEG_08268(2)	BDEG_06463(4)
8	sel1 repeat family protein	BDEG_03927(7)	BDEG_00560(10)	BDEG_06994(3)
9	secreted glycoside hydrolase	BDEG_01300(6)	BDEG_01919(2)
10	3-mercaptopyruvate sulfurtransferase	BDEG_03629(4)	BDEG_06091(7)
11	arsenate reductase	BDEG_04680(1)	BDEG_04678(1)
12	membrane protein	BDEG_08676(1)	BDEG_02523(1)	BDEG_07498(1)	BDEG_05972(1)	BDEG_08653(1)	BDEG_05506(1)	BDEG_05448(1)	BDEG_01663(1)
13	alpha/beta hydrolase	BDEG_01317(1)
14	carboxylate-amine ligase	BDEG_01562(2)
15	glutathione peroxidase	BDEG_02072(3)
16	glutathione synthetase	BDEG_05507(1)
17	aminopeptidase	BDEG_00296(6)
18	glutamine synthetase	BDEG_06728(6)
19	succinylglutamate desuccinylase	BDEG_08130(3)
20	D-alanine--D-alanine ligase	BDEG_01560(2)
21	glutamyl-tRNA amidotransferase	BDEG_01604(2)
22	rhodanese-related sulfurtransferase	BDEG_00390(2)
23	ankyrin repeat-containing protein	BDEG_00799(1)	BDEG_04854(2)	BDEG_02332(2)	BDEG_07922(2)	BDEG_02332(2)
